# Supplementary material for: Interleukin 9 mediates T follicular helper cell activation to promote antibody responses
Source: Front Immunol. 2024 Sep 30;15:1441407. doi: 10.3389/fimmu.2024.1441407 (PMC11471543; doi:10.3389/fimmu.2024.1441407)
Supplement: Supplementary file 10 [file Table1.xlsx]

## Sheet: Sheet1
	Supplementary Table 1.
	List of antibodies and reagents for flow cytometry and immunihistochemistry in this study.
	Flow cytometry (Human)
	Antibody	Fluorochrome	Clone	Cat #	Manufacturer	Dilution
	CD3	APC	UCHT1	555335	BD Biosciences	1/100
	CD4	APC-Cy7	RPA-T4	557871	BD Biosciences	1/100
	CD45RA	BV510	HI100	304142	BioLegend	1/100
	CD129 (IL-9Ra)	PE	AH9R7	310403	BioLegend	1/20
	CD185 (CXCR5)	BV421	RF8B2	562747	BD Biosciences	1/100
	CD279 (PD-1)	PE-Cy7	EH12.1	561272	BD Biosciences	1/100
	Mouse IgG2b, κ isotype control	PE	27-35	402203	BioLegend	1/20
	Flow cytometry (Mouse)
	Antibody	Fluorochrome	Clone	Cat #	Manufacturer	Dilution
	CD3ε	APC-Cy7	145-2C11	100330	BioLegend	1/200
	CD3ε	BV421	145-2C11	100335	BioLegend	1/200
	CD3ε	PerCP-Cy5.5	145-2C11	551163	BD Biosciences	1/200
	CD4	APC-Cy7	GK1.5	100414	BioLegend	1/200
	CD4	BV510	RM4-5	563106	BD Biosciences	1/200
	CD4	Pacific Blue	GK1.5	100427	BioLegend	1/200
	CD8a	BV510	53-6.7	563068	BD Biosciences	1/200
	CD8a	PerCP-Cy5.5	53-6.7	100733	BioLegend	1/200
	CD11b	PerCP-Cy5.5	M1/70	101227	BioLegend	1/200
	CD11c	PE	HL3	557401	BD Biosciences	1/200
	CD11c	PerCP-Cy5.5	N418	117328	BioLegend	1/200
	CD16/32	(Purified)	2.4G2	553142	BD Biosciences	1/200
	CD38	APC	90	102712	BioLegend	1/200
	CD38	PE	90	102707	BioLegend	1/200
	CD44	PE-Cy7	IM7	103030	BioLegend	1/200
	CD45	APC-Cy7	30-F11	103115	BioLegend	1/200
	CD45R (B220)	APC	RA3-6B2	553092	BD Biosciences	1/200
	CD45R (B220)	BV510	RA3-6B2	103248	BioLegend	1/200
	CD45R (B220)	PerCP-Cy5.5	RA3-6B2	552771	BD Biosciences	1/200
	CD62L	APC-Cy7	MEL-14	560514	BD Biosciences	1/200
	CD95 (Fas)	PE-Cy7	Jo2	557653	BD Biosciences	1/200
	CD127	PE-Cy7	A7R34	135013	BioLegend	1/200
	CD138 (Syndecan-1)	APC-Cy7	281-2	142529	BioLegend	1/200
	CD185 (CXCR5)	APC-Cy7	L138D7	145526	BioLegend	1/100
	CD185 (CXCR5)	BV421	L138D7	145512	BioLegend	1/100
	CD185 (CXCR5)	PE	L138D7	145504	BioLegend	1/100
	CD278 (ICOS)	PE	7E.17G9	117405	BioLegend	1/100
	CD279 (PD-1)	APC	29F.1A12	135210	BioLegend	1/200
	GL7	Pacific Blue	GL7	144614	BioLegend	1/200
	Gr-1	PerCP-Cy5.5	RB6-8C5	552093	BD Biosciences	1/200
	NK1.1	PerCP-Cy5.5	PK136	551114	BD Biosciences	1/200
	TCRb	PerCP-Cy5.5	H57-597	109227	BioLegend	1/200
	TCRgd	PerCP-Cy5.5	GL3	118117	BioLegend	1/200
	TER-119	PerCP-Cy5.5	TER-119	116228	BioLegend	1/200
	I-A/I-E (MHC-II)	PE-Cy7	M5/114.15.2	107629	BioLegend	1/200
	IgD	PE	11-26c.2a	558597	BD Biosciences	1/200
	IgG1	FITC	A85-1	553443	BD Biosciences	1/200
	BCL6	AF647	K112-91	561525	BD Biosciences	1/100
	FoxP3	FITC	FJK-16s	11-5773-82	eBioscience	1/200
	GATA3	PE	L50-823	560074	BD Biosciences	1/100
	RORgt	BV421	Q31-378	562894	BD Biosciences	1/200
	IL-4	BV421	11B11	504119	BioLegend	1/100
	IL-9	APC	RM9A4	514105	BioLegend	1/100
	IL-21	PE	FFA21	12-7211-80	eBioscience	1/100
	Mouse anti-mouse IgG1 κ isotype control	PE	MOPC-21	554680	BD Biosciences	1/100
	Rat anti-mouse IgG1 κ isotype control	APC	RTK2071	400411	BioLegend	1/100
	Immunohistochemistry (Mouse)
	Antibody	Fluorochrome	Clone	Cat #	Manufacturer	Dilution
	CD4	AF488	GK1.5	100423	BioLegend	1/200
	CD19	-	1D3	550284	BD Biosciences	1/200
	Goat anti-rat IgG	AF647	-	A-21247	Invitrogen	1/200
	PNA	AF594	-	L32459	Invitrogen	1/200
	DAPI	-	-	D1306	Invitrogen	1/2000
